# Supplementary material for: Development of a Well-Characterized Rhesus Macaque Model of Ebola Virus Disease for Support of Product Development
Source: Microorganisms. 2021 Feb 26;9(3):489. doi: 10.3390/microorganisms9030489 (PMC7996724; doi:10.3390/microorganisms9030489)
Supplement: Supplementary file 1 [file microorganisms-09-00489-s001.zip]

Archive with 15 entries (12 files):
- Supplementary Figures and Tables/
- Supplementary Figures and Tables/Alfson_Goez-Gazi_Figure S1.pdf
- __MACOSX/
- __MACOSX/Supplementary Figures and Tables/
- __MACOSX/Supplementary Figures and Tables/._Alfson_Goez-Gazi_Figure S1.pdf
- Supplementary Figures and Tables/Alfson_Goez-Gazi_Figure S2.pdf
- __MACOSX/Supplementary Figures and Tables/._Alfson_Goez-Gazi_Figure S2.pdf
- Supplementary Figures and Tables/Alfson_Goez-Gazi_Table S4.pdf
- __MACOSX/Supplementary Figures and Tables/._Alfson_Goez-Gazi_Table S4.pdf
- Supplementary Figures and Tables/Alfson_Goez-Gazi_Table S2.pdf
- __MACOSX/Supplementary Figures and Tables/._Alfson_Goez-Gazi_Table S2.pdf
- Supplementary Figures and Tables/Alfson_Goez-Gazi_Table S3.pdf
- __MACOSX/Supplementary Figures and Tables/._Alfson_Goez-Gazi_Table S3.pdf
- Supplementary Figures and Tables/Alfson_Goez-Gazi_Table S1.pdf
- __MACOSX/Supplementary Figures and Tables/._Alfson_Goez-Gazi_Table S1.pdf
